# Supplementary material for: Unraveling Stuttering Through a Multi-Omics Lens
Source: Life (Basel). 2025 Oct 19;15(10):1630. doi: 10.3390/life15101630 (PMC12565724; doi:10.3390/life15101630)
Supplement: Supplementary file 1 [file life-15-01630-s001.zip]

Archive with 1 entries (1 files):
- life-3922042-supplementary.pdf
